# Supplementary material for: Urodynamic Parameters and Continence Outcomes in Asymptomatic Patients with Ileal Orthotopic Neobladder: A Systematic Review and Metanalysis
Source: Cancers (Basel). 2024 Mar 22;16(7):1253. doi: 10.3390/cancers16071253 (PMC11010941; doi:10.3390/cancers16071253)
Supplement: Supplementary file 1 [file cancers-16-01253-s001.zip]

Archive with 1 entries (1 files):
- cancers-2879984-supplementary.pdf
